# Supplementary material for: Extracellular vesicle-mediated release of bis(monoacylglycerol)phosphate is regulated by LRRK2 and glucocerebrosidase activity
Source: eLife. 2026 Apr 2;14:RP106330. doi: 10.7554/eLife.106330 (PMC13046380; doi:10.7554/eLife.106330)
Supplement: Figure 1—source data 1. [file elife-106330-fig1-data1.zip]

Archive with 4 entries (4 files):
- Figure 1A - Source data 1.tif
- __MACOSX/._Figure 1A - Source data 1.tif
- Figure 1A - Source data 2.tif
- __MACOSX/._Figure 1A - Source data 2.tif
