# Supplementary material for: Extracellular vesicle-mediated release of bis(monoacylglycerol)phosphate is regulated by LRRK2 and glucocerebrosidase activity
Source: eLife. 2026 Apr 2;14:RP106330. doi: 10.7554/eLife.106330 (PMC13046380; doi:10.7554/eLife.106330)
Supplement: Figure 5—source data 1. [file elife-106330-fig5-data1.zip]

Archive with 26 entries (26 files):
- Figure 5A - Source data 1.tif
- __MACOSX/._Figure 5A - Source data 1.tif
- Figure 5A - Source data 2.tif
- __MACOSX/._Figure 5A - Source data 2.tif
- Figure 5A - Source data 3.tif
- __MACOSX/._Figure 5A - Source data 3.tif
- Figure 5B - Source data 1.tif
- __MACOSX/._Figure 5B - Source data 1.tif
- Figure 5B - Source data 2.tif
- __MACOSX/._Figure 5B - Source data 2.tif
- Figure 5B - Source data 3.tif
- __MACOSX/._Figure 5B - Source data 3.tif
- Figure 5B - Source data 4.tif
- __MACOSX/._Figure 5B - Source data 4.tif
- Figure 5C - Source data 1.tif
- __MACOSX/._Figure 5C - Source data 1.tif
- Figure 5C - Source data 2.tif
- __MACOSX/._Figure 5C - Source data 2.tif
- Figure 5C - Source data 3.tif
- __MACOSX/._Figure 5C - Source data 3.tif
- Figure 5D - Source data 1.tif
- __MACOSX/._Figure 5D - Source data 1.tif
- Figure 5D - Source data 2.tif
- __MACOSX/._Figure 5D - Source data 2.tif
- Figure 5D - Source data 3.tif
- __MACOSX/._Figure 5D - Source data 3.tif
