# Supplementary material for: Extracellular vesicle-mediated release of bis(monoacylglycerol)phosphate is regulated by LRRK2 and glucocerebrosidase activity
Source: eLife. 2026 Apr 2;14:RP106330. doi: 10.7554/eLife.106330 (PMC13046380; doi:10.7554/eLife.106330)
Supplement: Figure 6—source data 2. [file elife-106330-fig6-data2.zip]

Archive with 2 entries (2 files):
- Figure 6 - Annotated Uncropped Blots.pdf
- __MACOSX/._Figure 6 - Annotated Uncropped Blots.pdf
