# Supplementary material for: Extracellular vesicle-mediated release of bis(monoacylglycerol)phosphate is regulated by LRRK2 and glucocerebrosidase activity
Source: eLife. 2026 Apr 2;14:RP106330. doi: 10.7554/eLife.106330 (PMC13046380; doi:10.7554/eLife.106330)
Supplement: Figure 7—source data 3. [file elife-106330-fig7-data3.zip]

Archive with 1 entries (1 files):
- Figure 7G - Source data 1_IF.tif
